# Supplementary material for: Synthesis of Reduced Graphene Oxide with Adjustable Microstructure Using Regioselective Reduction in the Melt of Boric Acid: Relationship Between Structural Properties and Electrochemical Performance
Source: Nanomaterials (Basel). 2018 Nov 1;8(11):889. doi: 10.3390/nano8110889 (PMC6266621; doi:10.3390/nano8110889)
Supplement: Supplementary file 1 [file nanomaterials-08-00889-s001.zip]

Archive with 1 entries (1 files):
- nanomaterials-378181-SI.pdf
